# Supplementary material for: ﻿Emended Neodactylariales (Dothideomycetes): Szaferohypha gen. nov. and phylogenetically related genera
Source: MycoKeys. 2024 Dec 27;111:211–28. doi: 10.3897/mycokeys.111.139620 (PMC11699514; doi:10.3897/mycokeys.111.139620)
Supplement: XML Treatment for Neodactylariales [file mycokeys.111.139620-treatment1.xml]

<!DOCTYPE tp:taxon-treatment
  PUBLIC "-//TaxonX//DTD Taxonomic Treatment Publishing DTD v0 20100105//EN" "tax-treatment-NSO.dtd">
<tp:taxon-treatment xmlns:tp="http://www.plazi.org/taxpub"><tp:treatment-meta><kwd-group><label>Taxon classification</label><kwd>
                <named-content content-type="kingdom">Fungi</named-content>
              </kwd><kwd>
                <named-content content-type="order">Neodactylariales</named-content>
              </kwd><kwd>
                <named-content content-type="family">Neodactylariaceae</named-content>
              </kwd></kwd-group><mixed-citation publication-type="journal"><person-group><name><surname>Piątek</surname><given-names>Marcin</given-names></name><name><surname>Stryjak-Bogacka</surname><given-names>Monika</given-names></name><name><surname>Czachura</surname><given-names>Paweł</given-names></name></person-group><article-title>﻿Emended <tp:taxon-name><tp:taxon-name-part taxon-name-part-type="order">Neodactylariales</tp:taxon-name-part></tp:taxon-name> (<tp:taxon-name><tp:taxon-name-part taxon-name-part-type="class">Dothideomycetes</tp:taxon-name-part></tp:taxon-name>): <italic><tp:taxon-name><tp:taxon-name-part taxon-name-part-type="genus" reg="Szaferohypha">Szaferohypha</tp:taxon-name-part></tp:taxon-name></italic> gen. nov. and phylogenetically related genera</article-title><source>MycoKeys</source><day>27</day><month>12</month><year>2024</year><volume>111</volume><fpage>211</fpage><lpage>228</lpage><pub-id pub-id-type="doi">10.3897/mycokeys.111.139620</pub-id></mixed-citation></tp:treatment-meta><tp:nomenclature><label>﻿</label><tp:taxon-name>
              <object-id xmlns:xlink="http://www.w3.org/1999/xlink" content-type="arpha" xlink:type="simple">B462339F-821C-5248-B4D8-13398D9CA787</object-id>
              <tp:taxon-name-part taxon-name-part-type="order">Neodactylariales</tp:taxon-name-part>
            </tp:taxon-name><tp:taxon-authority>H. Zheng &amp; Z.F. Yu, MycoKeys 73: 74 (2020), emend. Piątek, Stryjak-Bogacka &amp; Czachura</tp:taxon-authority></tp:nomenclature><tp:treatment-sec sec-type="description" id="SECID0E1HAE"><title>Description.</title><p>Asexual morph from human-associated organs or saprobic on plant debris <bold>or epiphytic on living leaves</bold>. Conidiophores acroauxic, macronematous <bold>or micronematous</bold>, mononematous, branched or unbranched, <bold>or reduced to conidiogenous cells</bold>. Conidiogenous cells mono- and polyblastic, sympodially extended <bold>or not</bold>. Conidia solitary <bold>or in branched or unbranched chains</bold>, hyaline or pale pigmented, smooth, verrucous, or echinulate. <bold>Chlamydospores sometimes present.</bold> Sexual morph not observed.</p></tp:treatment-sec><tp:treatment-sec sec-type="type genus" id="SECID0EMIAE"><title>Type genus.</title><p><italic><tp:taxon-name><tp:taxon-name-part taxon-name-part-type="genus" reg="Neodactylaria">Neodactylaria</tp:taxon-name-part></tp:taxon-name></italic> Guevara-Suarez, Deanna A. Sutton, Wiederh. &amp; Gené.</p></tp:treatment-sec><tp:treatment-sec sec-type="notes" id="SECID0EZIAE"><title>Notes.</title><p>Because of the inclusion of genera <italic><tp:taxon-name><tp:taxon-name-part taxon-name-part-type="genus" reg="Beaucarneamyces">Beaucarneamyces</tp:taxon-name-part></tp:taxon-name></italic>, <italic><tp:taxon-name><tp:taxon-name-part taxon-name-part-type="genus" reg="Pseudoarthrographis">Pseudoarthrographis</tp:taxon-name-part></tp:taxon-name></italic>, and <italic><tp:taxon-name><tp:taxon-name-part taxon-name-part-type="genus" reg="Szaferohypha">Szaferohypha</tp:taxon-name-part></tp:taxon-name></italic> in <tp:taxon-name><tp:taxon-name-part taxon-name-part-type="order">Neodactylariales</tp:taxon-name-part></tp:taxon-name> (<xref ref-type="bibr" rid="B10">Crous et al. 2024</xref>; this study), the emended description of this order is necessary. The original description of this order (<xref ref-type="bibr" rid="B32">Qiao et al. 2020</xref>) is included without changes and emended by crucial characters of these genera given in bold.</p></tp:treatment-sec><ref-list><ref id="B10"><mixed-citation xmlns:xlink="http://www.w3.org/1999/xlink" xlink:type="simple"><person-group><name name-style="western"><surname>Crous</surname><given-names>PW</given-names></name><name name-style="western"><surname>Jurjević</surname><given-names>Z</given-names></name><name name-style="western"><surname>Balashov</surname><given-names>S</given-names></name><name name-style="western"><surname>De la Peña-Lastra</surname><given-names>S</given-names></name><name name-style="western"><surname>Mateos</surname><given-names>A</given-names></name><name name-style="western"><surname>Pinruan</surname><given-names>U</given-names></name><name name-style="western"><surname>Rigueiro-Rodríguez</surname><given-names>A</given-names></name><name name-style="western"><surname>Osieck</surname><given-names>ER</given-names></name><name name-style="western"><surname>Altés</surname><given-names>A</given-names></name><name name-style="western"><surname>Czachura</surname><given-names>P</given-names></name><name name-style="western"><surname>Esteve-Raventós</surname><given-names>F</given-names></name><name name-style="western"><surname>Gunaseelan</surname><given-names>S</given-names></name><name name-style="western"><surname>Kaliyaperumal</surname><given-names>M</given-names></name><name name-style="western"><surname>Larsson</surname><given-names>E</given-names></name><name name-style="western"><surname>Luangsa-ard</surname><given-names>JJ</given-names></name><name name-style="western"><surname>Moreno</surname><given-names>G</given-names></name><name name-style="western"><surname>Pancorbo</surname><given-names>F</given-names></name><name name-style="western"><surname>Piątek</surname><given-names>M</given-names></name><name name-style="western"><surname>Sommai</surname><given-names>S</given-names></name><name name-style="western"><surname>Somrithipol</surname><given-names>S</given-names></name><name name-style="western"><surname>Asif</surname><given-names>M</given-names></name><name name-style="western"><surname>Delgado</surname><given-names>G</given-names></name><name name-style="western"><surname>Flakus</surname><given-names>A</given-names></name><name name-style="western"><surname>Illescas</surname><given-names>T</given-names></name><name name-style="western"><surname>Kezo</surname><given-names>K</given-names></name><name name-style="western"><surname>Khamsuntorn</surname><given-names>P</given-names></name><name name-style="western"><surname>Kubátová</surname><given-names>A</given-names></name><name name-style="western"><surname>Labuda</surname><given-names>R</given-names></name><name name-style="western"><surname>Lavoise</surname><given-names>C</given-names></name><name name-style="western"><surname>Lebel</surname><given-names>T</given-names></name><name name-style="western"><surname>Lueangjaroenkit</surname><given-names>P</given-names></name><name name-style="western"><surname>Maciá-Vicente</surname><given-names>JG</given-names></name><name name-style="western"><surname>Paz</surname><given-names>A</given-names></name><name name-style="western"><surname>Saba</surname><given-names>M</given-names></name><name name-style="western"><surname>Shivas</surname><given-names>RG</given-names></name><name name-style="western"><surname>Tan</surname><given-names>YP</given-names></name><name name-style="western"><surname>Wingfield</surname><given-names>MJ</given-names></name><name name-style="western"><surname>Aas</surname><given-names>T</given-names></name><name name-style="western"><surname>Abramczyk</surname><given-names>B</given-names></name><name name-style="western"><surname>Ainsworth</surname><given-names>AM</given-names></name><name name-style="western"><surname>Akulov</surname><given-names>A</given-names></name><name name-style="western"><surname>Alvarado</surname><given-names>P</given-names></name><name name-style="western"><surname>Armada</surname><given-names>F</given-names></name><name name-style="western"><surname>Assyov</surname><given-names>B</given-names></name><name name-style="western"><surname>Avchar</surname><given-names>R</given-names></name><name name-style="western"><surname>Avesani</surname><given-names>M</given-names></name><name name-style="western"><surname>Bezerra</surname><given-names>JL</given-names></name><name name-style="western"><surname>Bhat</surname><given-names>JD</given-names></name><name name-style="western"><surname>Bilański</surname><given-names>P</given-names></name><name name-style="western"><surname>Bily</surname><given-names>DS</given-names></name><name name-style="western"><surname>Boccardo</surname><given-names>F</given-names></name><name name-style="western"><surname>Bozok</surname><given-names>F</given-names></name><name name-style="western"><surname>Campos</surname><given-names>JC</given-names></name><name name-style="western"><surname>Chaimongkol</surname><given-names>S</given-names></name><name name-style="western"><surname>Chellappan</surname><given-names>N</given-names></name><name name-style="western"><surname>Costa</surname><given-names>MM</given-names></name><name name-style="western"><surname>Dalecká</surname><given-names>M</given-names></name><name name-style="western"><surname>Darmostuk</surname><given-names>V</given-names></name><name name-style="western"><surname>Daskalopoulos</surname><given-names>V</given-names></name><name name-style="western"><surname>Dearnaley</surname><given-names>J</given-names></name><name name-style="western"><surname>Dentinger</surname><given-names>BTM</given-names></name><name name-style="western"><surname>De Silva</surname><given-names>NI</given-names></name><name name-style="western"><surname>Dhotre</surname><given-names>D</given-names></name><name name-style="western"><surname>Carlavilla</surname><given-names>JR</given-names></name><name name-style="western"><surname>Doungsa-ard</surname><given-names>C</given-names></name><name name-style="western"><surname>Dovana</surname><given-names>F</given-names></name><name name-style="western"><surname>Erhard</surname><given-names>A</given-names></name><name name-style="western"><surname>Ferro</surname><given-names>LO</given-names></name><name name-style="western"><surname>Gallegos</surname><given-names>SC</given-names></name><name name-style="western"><surname>Giles</surname><given-names>CE</given-names></name><name name-style="western"><surname>Gore</surname><given-names>G</given-names></name><name name-style="western"><surname>Gorfer</surname><given-names>M</given-names></name><name name-style="western"><surname>Guard</surname><given-names>FE</given-names></name><name name-style="western"><surname>Hanson</surname><given-names>SA</given-names></name><name name-style="western"><surname>Haridev</surname><given-names>P</given-names></name><name name-style="western"><surname>Jankowiak</surname><given-names>R</given-names></name><name name-style="western"><surname>Jeffers</surname><given-names>SN</given-names></name><name name-style="western"><surname>Kandemir</surname><given-names>H</given-names></name><name name-style="western"><surname>Karich</surname><given-names>A</given-names></name><name name-style="western"><surname>Kisło</surname><given-names>K</given-names></name><name name-style="western"><surname>Kiss</surname><given-names>L</given-names></name><name name-style="western"><surname>Krisai-Greilhuber</surname><given-names>I</given-names></name><name name-style="western"><surname>Latha</surname><given-names>KPD</given-names></name><name name-style="western"><surname>Lorenzini</surname><given-names>M</given-names></name><name name-style="western"><surname>Lumyong</surname><given-names>S</given-names></name><name name-style="western"><surname>Manimohan</surname><given-names>P</given-names></name><name name-style="western"><surname>Manjón</surname><given-names>JL</given-names></name><name name-style="western"><surname>Maula</surname><given-names>F</given-names></name><name name-style="western"><surname>Mazur</surname><given-names>E</given-names></name><name name-style="western"><surname>Mesquita</surname><given-names>NLS</given-names></name><name name-style="western"><surname>Młynek</surname><given-names>K</given-names></name><name name-style="western"><surname>Mongkolsamrit</surname><given-names>S</given-names></name><name name-style="western"><surname>Morán</surname><given-names>P</given-names></name><name name-style="western"><surname>Murugadoss</surname><given-names>R</given-names></name><name name-style="western"><surname>Nagarajan</surname><given-names>M</given-names></name><name name-style="western"><surname>Nalumpang</surname><given-names>S</given-names></name><name name-style="western"><surname>Noisripoom</surname><given-names>W</given-names></name><name name-style="western"><surname>Nosalj</surname><given-names>S</given-names></name><name name-style="western"><surname>Novaes</surname><given-names>QS</given-names></name><name name-style="western"><surname>Nowak</surname><given-names>M</given-names></name><name name-style="western"><surname>Pawłowska</surname><given-names>J</given-names></name><name name-style="western"><surname>Peiger</surname><given-names>M</given-names></name><name name-style="western"><surname>Pereira</surname><given-names>OL</given-names></name><name name-style="western"><surname>Pinto</surname><given-names>A</given-names></name><name name-style="western"><surname>Plaza</surname><given-names>M</given-names></name><name name-style="western"><surname>Polemis</surname><given-names>E</given-names></name><name name-style="western"><surname>Polhorský</surname><given-names>A</given-names></name><name name-style="western"><surname>Ramos</surname><given-names>DO</given-names></name><name name-style="western"><surname>Raza</surname><given-names>M</given-names></name><name name-style="western"><surname>Rivas-Ferreiro</surname><given-names>M</given-names></name><name name-style="western"><surname>Rodriguez-Flakus</surname><given-names>P</given-names></name><name name-style="western"><surname>Ruszkiewicz-Michalska</surname><given-names>M</given-names></name><name name-style="western"><surname>Sánchez</surname><given-names>A</given-names></name><name name-style="western"><surname>Santos</surname><given-names>A</given-names></name><name name-style="western"><surname>Schüller</surname><given-names>A</given-names></name><name name-style="western"><surname>Scott</surname><given-names>PA</given-names></name><name name-style="western"><surname>Şen</surname><given-names>İ</given-names></name><name name-style="western"><surname>Shelke</surname><given-names>D</given-names></name><name name-style="western"><surname>Śliwa</surname><given-names>L</given-names></name><name name-style="western"><surname>Solheim</surname><given-names>H</given-names></name><name name-style="western"><surname>Sonawane</surname><given-names>H</given-names></name><name name-style="western"><surname>Strašiftáková</surname><given-names>D</given-names></name><name name-style="western"><surname>Stryjak-Bogacka</surname><given-names>M</given-names></name><name name-style="western"><surname>Sudsanguan</surname><given-names>M</given-names></name><name name-style="western"><surname>Suwannarach</surname><given-names>N</given-names></name><name name-style="western"><surname>Suz</surname><given-names>LM</given-names></name><name name-style="western"><surname>Syme</surname><given-names>K</given-names></name><name name-style="western"><surname>Taşkın</surname><given-names>H</given-names></name><name name-style="western"><surname>Tennakoon</surname><given-names>DS</given-names></name><name name-style="western"><surname>Tomka</surname><given-names>P</given-names></name><name name-style="western"><surname>Vaghefi</surname><given-names>N</given-names></name><name name-style="western"><surname>Vasan</surname><given-names>V</given-names></name><name name-style="western"><surname>Vauras</surname><given-names>J</given-names></name><name name-style="western"><surname>Wiktorowicz</surname><given-names>D</given-names></name><name name-style="western"><surname>Villarreal</surname><given-names>M</given-names></name><name name-style="western"><surname>Vizzini</surname><given-names>A</given-names></name><name name-style="western"><surname>Wrzosek</surname><given-names>M</given-names></name><name name-style="western"><surname>Yang</surname><given-names>X</given-names></name><name name-style="western"><surname>Yingkunchao</surname><given-names>W</given-names></name><name name-style="western"><surname>Zapparoli</surname><given-names>G</given-names></name><name name-style="western"><surname>Zervakis</surname><given-names>GI</given-names></name><name name-style="western"><surname>Groenewald</surname><given-names>JZ</given-names></name></person-group> (<year>2024</year>) <article-title>Fungal Planet description sheets: 1614–1696.</article-title><source>Fungal Systematics and Evolution</source><volume>13</volume>: <fpage>183</fpage>–<lpage>439</lpage>. <ext-link xlink:href="10.3114/fuse.2024.13.11" ext-link-type="doi" xlink:type="simple">https://doi.org/10.3114/fuse.2024.13.11</ext-link></mixed-citation></ref><ref id="B32"><mixed-citation xmlns:xlink="http://www.w3.org/1999/xlink" xlink:type="simple"><person-group><name name-style="western"><surname>Qiao</surname><given-names>M</given-names></name><name name-style="western"><surname>Zheng</surname><given-names>H</given-names></name><name name-style="western"><surname>Lv</surname><given-names>R</given-names></name><name name-style="western"><surname>Yu</surname><given-names>Z</given-names></name></person-group> (<year>2020</year>) <article-title><tp:taxon-name><tp:taxon-name-part taxon-name-part-type="order">Neodactylariales</tp:taxon-name-part></tp:taxon-name>, <tp:taxon-name><tp:taxon-name-part taxon-name-part-type="family">Neodactylariaceae</tp:taxon-name-part></tp:taxon-name> (<tp:taxon-name><tp:taxon-name-part taxon-name-part-type="class">Dothideomycetes</tp:taxon-name-part></tp:taxon-name>, <tp:taxon-name><tp:taxon-name-part taxon-name-part-type="phylum">Ascomycota</tp:taxon-name-part></tp:taxon-name>): New order and family, with a new species from China.</article-title><source>MycoKeys</source><volume>73</volume>: <fpage>69</fpage>–<lpage>85</lpage>. <ext-link xlink:href="10.3897/mycokeys.73.54054" ext-link-type="doi" xlink:type="simple">https://doi.org/10.3897/mycokeys.73.54054</ext-link></mixed-citation></ref></ref-list></tp:taxon-treatment>
