# Supplementary material for: ﻿Emended Neodactylariales (Dothideomycetes): Szaferohypha gen. nov. and phylogenetically related genera
Source: MycoKeys. 2024 Dec 27;111:211–28. doi: 10.3897/mycokeys.111.139620 (PMC11699514; doi:10.3897/mycokeys.111.139620)
Supplement: XML Treatment for Neodactylariaceae [file mycokeys.111.139620-treatment2.xml]

<!DOCTYPE tp:taxon-treatment
  PUBLIC "-//TaxonX//DTD Taxonomic Treatment Publishing DTD v0 20100105//EN" "tax-treatment-NSO.dtd">
<tp:taxon-treatment xmlns:tp="http://www.plazi.org/taxpub"><tp:treatment-meta><kwd-group><label>Taxon classification</label><kwd>
                <named-content content-type="kingdom">Fungi</named-content>
              </kwd><kwd>
                <named-content content-type="order">Neodactylariales</named-content>
              </kwd><kwd>
                <named-content content-type="family">Neodactylariaceae</named-content>
              </kwd></kwd-group><mixed-citation publication-type="journal"><person-group><name><surname>Piątek</surname><given-names>Marcin</given-names></name><name><surname>Stryjak-Bogacka</surname><given-names>Monika</given-names></name><name><surname>Czachura</surname><given-names>Paweł</given-names></name></person-group><article-title>﻿Emended <tp:taxon-name><tp:taxon-name-part taxon-name-part-type="order">Neodactylariales</tp:taxon-name-part></tp:taxon-name> (<tp:taxon-name><tp:taxon-name-part taxon-name-part-type="class">Dothideomycetes</tp:taxon-name-part></tp:taxon-name>): <italic><tp:taxon-name><tp:taxon-name-part taxon-name-part-type="genus" reg="Szaferohypha">Szaferohypha</tp:taxon-name-part></tp:taxon-name></italic> gen. nov. and phylogenetically related genera</article-title><source>MycoKeys</source><day>27</day><month>12</month><year>2024</year><volume>111</volume><fpage>211</fpage><lpage>228</lpage><pub-id pub-id-type="doi">10.3897/mycokeys.111.139620</pub-id></mixed-citation></tp:treatment-meta><tp:nomenclature><label>﻿</label><tp:taxon-name>
              <object-id xmlns:xlink="http://www.w3.org/1999/xlink" content-type="arpha" xlink:type="simple">B6ABE117-6D66-58A5-B038-493B2ABD34E6</object-id>
              <tp:taxon-name-part taxon-name-part-type="family">Neodactylariaceae</tp:taxon-name-part>
            </tp:taxon-name><tp:taxon-authority>H. Zheng &amp; Z.F. Yu, MycoKeys 73: 75 (2020), emend. Piątek, Stryjak-Bogacka &amp; Czachura</tp:taxon-authority></tp:nomenclature><tp:treatment-sec sec-type="description" id="SECID0EALAE"><title>Description.</title><p>Mycelium superficial or immersed, composed of branched, septate, hyaline to subhyaline hyphae. Conidiophores macronematous <bold>or micronematous</bold>, mononematous, straight or flexuous, septate, unbranched, <bold>or reduced to conidiogenous cells</bold>. Conidiogenous cells terminal or intercalary, <bold>monoblastic or</bold> polyblastic, sympodial <bold>or not</bold>, with short-cylindrical denticles <bold>or without denticles</bold>. Conidial secession schizolytic. Conidia solitary <bold>or in branched or unbranched chains</bold>, smooth or finely echinulate. <bold>Chlamydospores sometimes present.</bold> Sexual morph not observed.</p></tp:treatment-sec><tp:treatment-sec sec-type="type genus" id="SECID0EULAE"><title>Type genus.</title><p><italic><tp:taxon-name><tp:taxon-name-part taxon-name-part-type="genus" reg="Neodactylaria">Neodactylaria</tp:taxon-name-part></tp:taxon-name></italic> Guevara-Suarez, Deanna A. Sutton, Wiederh. &amp; Gené.</p></tp:treatment-sec><tp:treatment-sec sec-type="notes" id="SECID0EBMAE"><title>Notes.</title><p>The order <tp:taxon-name><tp:taxon-name-part taxon-name-part-type="order">Neodactylariales</tp:taxon-name-part></tp:taxon-name> contains one family, <tp:taxon-name><tp:taxon-name-part taxon-name-part-type="family">Neodactylariaceae</tp:taxon-name-part></tp:taxon-name>, that is emended by features of genera <italic><tp:taxon-name><tp:taxon-name-part taxon-name-part-type="genus" reg="Beaucarneamyces">Beaucarneamyces</tp:taxon-name-part></tp:taxon-name></italic>, <italic><tp:taxon-name><tp:taxon-name-part taxon-name-part-type="genus" reg="Pseudoarthrographis">Pseudoarthrographis</tp:taxon-name-part></tp:taxon-name></italic>, and <italic><tp:taxon-name><tp:taxon-name-part taxon-name-part-type="genus" reg="Szaferohypha">Szaferohypha</tp:taxon-name-part></tp:taxon-name></italic>. The original description of this family (<xref ref-type="bibr" rid="B32">Qiao et al. 2020</xref>) is included without changes, and the emended part is given in bold.</p></tp:treatment-sec><ref-list><ref id="B32"><mixed-citation xmlns:xlink="http://www.w3.org/1999/xlink" xlink:type="simple"><person-group><name name-style="western"><surname>Qiao</surname><given-names>M</given-names></name><name name-style="western"><surname>Zheng</surname><given-names>H</given-names></name><name name-style="western"><surname>Lv</surname><given-names>R</given-names></name><name name-style="western"><surname>Yu</surname><given-names>Z</given-names></name></person-group> (<year>2020</year>) <article-title><tp:taxon-name><tp:taxon-name-part taxon-name-part-type="order">Neodactylariales</tp:taxon-name-part></tp:taxon-name>, <tp:taxon-name><tp:taxon-name-part taxon-name-part-type="family">Neodactylariaceae</tp:taxon-name-part></tp:taxon-name> (<tp:taxon-name><tp:taxon-name-part taxon-name-part-type="class">Dothideomycetes</tp:taxon-name-part></tp:taxon-name>, <tp:taxon-name><tp:taxon-name-part taxon-name-part-type="phylum">Ascomycota</tp:taxon-name-part></tp:taxon-name>): New order and family, with a new species from China.</article-title><source>MycoKeys</source><volume>73</volume>: <fpage>69</fpage>–<lpage>85</lpage>. <ext-link xlink:href="10.3897/mycokeys.73.54054" ext-link-type="doi" xlink:type="simple">https://doi.org/10.3897/mycokeys.73.54054</ext-link></mixed-citation></ref></ref-list></tp:taxon-treatment>
