# Supplementary material for: ﻿Emended Neodactylariales (Dothideomycetes): Szaferohypha gen. nov. and phylogenetically related genera
Source: MycoKeys. 2024 Dec 27;111:211–28. doi: 10.3897/mycokeys.111.139620 (PMC11699514; doi:10.3897/mycokeys.111.139620)
Supplement: XML Treatment for Szaferohypha [file mycokeys.111.139620-treatment3.xml]

<!DOCTYPE tp:taxon-treatment
  PUBLIC "-//TaxonX//DTD Taxonomic Treatment Publishing DTD v0 20100105//EN" "tax-treatment-NSO.dtd">
<tp:taxon-treatment xmlns:tp="http://www.plazi.org/taxpub"><tp:treatment-meta><kwd-group><label>Taxon classification</label><kwd>
                <named-content content-type="kingdom">Fungi</named-content>
              </kwd><kwd>
                <named-content content-type="order">Neodactylariales</named-content>
              </kwd><kwd>
                <named-content content-type="family">Neodactylariaceae</named-content>
              </kwd></kwd-group><mixed-citation publication-type="journal"><person-group><name><surname>Piątek</surname><given-names>Marcin</given-names></name><name><surname>Stryjak-Bogacka</surname><given-names>Monika</given-names></name><name><surname>Czachura</surname><given-names>Paweł</given-names></name></person-group><article-title>﻿Emended <tp:taxon-name><tp:taxon-name-part taxon-name-part-type="order">Neodactylariales</tp:taxon-name-part></tp:taxon-name> (<tp:taxon-name><tp:taxon-name-part taxon-name-part-type="class">Dothideomycetes</tp:taxon-name-part></tp:taxon-name>): <italic><tp:taxon-name><tp:taxon-name-part taxon-name-part-type="genus" reg="Szaferohypha">Szaferohypha</tp:taxon-name-part></tp:taxon-name></italic> gen. nov. and phylogenetically related genera</article-title><source>MycoKeys</source><day>27</day><month>12</month><year>2024</year><volume>111</volume><fpage>211</fpage><lpage>228</lpage><pub-id pub-id-type="doi">10.3897/mycokeys.111.139620</pub-id></mixed-citation></tp:treatment-meta><tp:nomenclature><label>﻿</label><tp:taxon-name>
              <object-id xmlns:xlink="http://www.w3.org/1999/xlink" content-type="arpha" xlink:type="simple">3497AF02-D430-58CD-9593-E0740167931A</object-id>
              <tp:taxon-name-part taxon-name-part-type="genus" reg="Szaferohypha">Szaferohypha</tp:taxon-name-part>
              <object-id xmlns:xlink="http://www.w3.org/1999/xlink" content-type="mycobank" xlink:type="simple">856722</object-id>
            </tp:taxon-name><tp:taxon-authority>Piątek, Stryjak-Bogacka &amp; Czachura</tp:taxon-authority><tp:taxon-status xmlns:xlink="http://www.w3.org/1999/xlink" xlink:type="simple">gen. nov.</tp:taxon-status></tp:nomenclature><tp:treatment-sec sec-type="etymology" id="SECID0EPOAE"><title>Etymology.</title><p>Named after Polish botanist and palaeobotanist Professor Władysław Szafer (1886–1970), the first director of the W. Szafer Institute of Botany, Polish Academy of Sciences.</p></tp:treatment-sec><tp:treatment-sec sec-type="description" id="SECID0EUOAE"><title>Description.</title><p>Colonies erumpent, spreading, umbonate, grayish-brown, with a velvety surface caused by abundant aerial mycelium, margin undulate. Mycelium composed of branched, septate, hyaline, subhyaline, pale brown, or brown, smooth or verrucose, usually thick-walled hyphae. Conidiophores micronematous, reduced to conidiogenous cells, rarely macronematous. Conidiogenous cells terminal, rarely lateral, monoblastic, hyaline, subhyaline, pale brown, or brown. Conidia globose, subglobose, rarely broadly ellipsoid, hyaline, subhyaline, or brown, aseptate, rarely with 1–2 septa or muriformly septate, smooth or finely verrucose, thick-walled, sometimes produced intercalary.</p></tp:treatment-sec><tp:treatment-sec sec-type="type species" id="SECID0EZOAE"><title>Type species.</title><p><italic><tp:taxon-name><tp:taxon-name-part taxon-name-part-type="genus" reg="Szaferohypha">Szaferohypha</tp:taxon-name-part><tp:taxon-name-part taxon-name-part-type="species" reg="enigmatica">enigmatica</tp:taxon-name-part></tp:taxon-name></italic> Piątek, Stryjak-Bogacka &amp; Czachura.</p></tp:treatment-sec></tp:taxon-treatment>
