# Supplementary material for: ﻿Emended Neodactylariales (Dothideomycetes): Szaferohypha gen. nov. and phylogenetically related genera
Source: MycoKeys. 2024 Dec 27;111:211–28. doi: 10.3897/mycokeys.111.139620 (PMC11699514; doi:10.3897/mycokeys.111.139620)
Supplement: XML Treatment for Szaferohypha enigmatica [file mycokeys.111.139620-treatment4.xml]

<!DOCTYPE tp:taxon-treatment
  PUBLIC "-//TaxonX//DTD Taxonomic Treatment Publishing DTD v0 20100105//EN" "tax-treatment-NSO.dtd">
<tp:taxon-treatment xmlns:tp="http://www.plazi.org/taxpub"><tp:treatment-meta><kwd-group><label>Taxon classification</label><kwd>
                <named-content content-type="kingdom">Fungi</named-content>
              </kwd><kwd>
                <named-content content-type="order">Neodactylariales</named-content>
              </kwd><kwd>
                <named-content content-type="family">Neodactylariaceae</named-content>
              </kwd></kwd-group><mixed-citation publication-type="journal"><person-group><name><surname>Piątek</surname><given-names>Marcin</given-names></name><name><surname>Stryjak-Bogacka</surname><given-names>Monika</given-names></name><name><surname>Czachura</surname><given-names>Paweł</given-names></name></person-group><article-title>﻿Emended <tp:taxon-name><tp:taxon-name-part taxon-name-part-type="order">Neodactylariales</tp:taxon-name-part></tp:taxon-name> (<tp:taxon-name><tp:taxon-name-part taxon-name-part-type="class">Dothideomycetes</tp:taxon-name-part></tp:taxon-name>): <italic><tp:taxon-name><tp:taxon-name-part taxon-name-part-type="genus" reg="Szaferohypha">Szaferohypha</tp:taxon-name-part></tp:taxon-name></italic> gen. nov. and phylogenetically related genera</article-title><source>MycoKeys</source><day>27</day><month>12</month><year>2024</year><volume>111</volume><fpage>211</fpage><lpage>228</lpage><pub-id pub-id-type="doi">10.3897/mycokeys.111.139620</pub-id></mixed-citation></tp:treatment-meta><tp:nomenclature><label>﻿</label><tp:taxon-name>
              <object-id xmlns:xlink="http://www.w3.org/1999/xlink" content-type="arpha" xlink:type="simple">48C7118F-FEEF-54F1-9AB3-E5553922377E</object-id>
              <tp:taxon-name-part taxon-name-part-type="genus" reg="Szaferohypha">Szaferohypha</tp:taxon-name-part>
              <tp:taxon-name-part taxon-name-part-type="species" reg="enigmatica">enigmatica</tp:taxon-name-part>
              <object-id xmlns:xlink="http://www.w3.org/1999/xlink" content-type="mycobank" xlink:type="simple">856723</object-id>
            </tp:taxon-name><tp:taxon-authority>Piątek, Stryjak-Bogacka &amp; Czachura</tp:taxon-authority><tp:taxon-status xmlns:xlink="http://www.w3.org/1999/xlink" xlink:type="simple">sp. nov.</tp:taxon-status><xref ref-type="fig" rid="F2">Figs 2</xref><xref ref-type="fig" rid="F3">, 3</xref><xref ref-type="fig" rid="F4">, 4</xref></tp:nomenclature><tp:treatment-sec sec-type="etymology" id="SECID0EARAE"><title>Etymology.</title><p>Refers to the uncertain taxonomic position of this fungus after the first molecular analyses.</p></tp:treatment-sec><tp:treatment-sec sec-type="DNA barcodes" id="SECID0EFRAE"><title>DNA barcodes.</title><p>ITS (<ext-link xmlns:xlink="http://www.w3.org/1999/xlink" ext-link-type="gen" xlink:href="PQ479987" xlink:type="simple">PQ479987</ext-link>), LSU (<ext-link xmlns:xlink="http://www.w3.org/1999/xlink" ext-link-type="gen" xlink:href="PQ479989" xlink:type="simple">PQ479989</ext-link>), <abbrev xmlns:xlink="http://www.w3.org/1999/xlink" xlink:title="small subunit rDNA" id="ABBRID0EVRAE" xlink:type="simple">SSU</abbrev> (<ext-link xmlns:xlink="http://www.w3.org/1999/xlink" ext-link-type="gen" xlink:href="PQ479988" xlink:type="simple">PQ479988</ext-link>), <italic>rpb2</italic> (<ext-link xmlns:xlink="http://www.w3.org/1999/xlink" ext-link-type="gen" xlink:href="PQ475069" xlink:type="simple">PQ475069</ext-link>).</p></tp:treatment-sec><tp:treatment-sec sec-type="Typus" id="SECID0EFSAE"><title>Typus.</title><p>Poland • Małopolska Province, Tarnów County: Tarnów–Piaskówka, municipal greenery, isolated from sooty mould community on <italic><tp:taxon-name><tp:taxon-name-part taxon-name-part-type="genus" reg="Symphoricarpos">Symphoricarpos</tp:taxon-name-part><tp:taxon-name-part taxon-name-part-type="species" reg="albus">albus</tp:taxon-name-part></tp:taxon-name></italic> leaves, 1 Oct. 2018, leg. M. Piątek, W. Bartoszek &amp; P. Czachura (holotype <named-content xmlns:xlink="http://www.w3.org/1999/xlink" content-type="dwc:institutional_code" xlink:title="W. Szafer Institute of Botany, Polish Academy of Sciences, Kraków" xlink:href="http://grbio.org/institution/polish-academy-sciences" xlink:type="simple">KRAM F</named-content>-59996; culture ex-type: G191 = <abbrev xmlns:xlink="http://www.w3.org/1999/xlink" xlink:title="Westerdijk Fungal Biodiversity Institute" id="ABBRID0E1SAE" xlink:type="simple">CBS</abbrev> 152426).</p></tp:treatment-sec><tp:treatment-sec sec-type="description" id="SECID0E5SAE"><title>Description.</title><p>Mycelium composed of branched, septate, hyaline, subhyaline, pale brown, or brown, smooth or verrucose, usually thick-walled hyphae, 2–4 µm, sometimes with oil guttules; wall ca. 0.5 µm thick. Conidiophores micronematous, reduced to conidiogenous cells, rarely macronematous. Conidiogeneous cells terminal, rarely lateral, monoblastic, hyaline, subhyaline, pale brown, or brown, 3.5–13.5 × 2.5–4.5 µm. Conidia globose, subglobose, rarely broadly ellipsoid, hyaline, subhyaline, or brown, aseptate, rarely with 1–2 septa or muriformly septate, smooth or finely verrucose, thick-walled, 6.5–15 × 6–13.5 µm, sometimes germinating into hypha or produced intercalary, wall ca. 0.5–1.5 µm thick.</p></tp:treatment-sec><tp:treatment-sec sec-type="description" id="SECID0EDTAE"><title>Culture characteristics.</title><p>Colonies on MEA erumpent, spreading, umbonate, grayish, reaching 1 mm diam. after 4 weeks at 6 °C, 4 mm diam. after 4 weeks at 15 °C, and 8 mm diam. after 4 weeks at 25 °C, with a velvety surface caused by abundant aerial mycelium, margin entire. Reverse black. Colonies on PDA erumpent, spreading, umbonate, grayish-brown, reaching 3 mm diam. after 4 weeks at 6 °C, 4 mm diam. after 4 weeks at 15 °C, and 7 mm diam. after 4 weeks at 25 °C, with a velvety surface caused by abundant aerial mycelium, margin finely undulate. Reverse black.</p></tp:treatment-sec><tp:treatment-sec sec-type="notes" id="SECID0EITAE"><title>Notes.</title><p>Colonies photographed after 15 weeks of growth, depicted in Fig. <xref ref-type="fig" rid="F2">2g, h</xref>, are radially folded on MEA or folded on PDA, possess abundant aerial mycelium, grayish with white patches on MEA and brown with grayish patches on PDA, and are distinctly undulate at the margin.</p><fig id="F2" position="float" orientation="portrait"><object-id xmlns:xlink="http://www.w3.org/1999/xlink" content-type="doi" xlink:type="simple">10.3897/mycokeys.111.139620.figure2</object-id><object-id xmlns:xlink="http://www.w3.org/1999/xlink" content-type="arpha" xlink:type="simple">AF3AFB1F-B803-5EFF-967E-F458D192BB92</object-id><label>Figure 2.</label><caption><p>Morphology of cultures of <italic><tp:taxon-name><tp:taxon-name-part taxon-name-part-type="genus" reg="Szaferohypha">Szaferohypha</tp:taxon-name-part><tp:taxon-name-part taxon-name-part-type="species" reg="enigmatica">enigmatica</tp:taxon-name-part></tp:taxon-name></italic> (strain G191 = <abbrev xmlns:xlink="http://www.w3.org/1999/xlink" xlink:title="Westerdijk Fungal Biodiversity Institute" id="ABBRID0EFUAE" xlink:type="simple">CBS</abbrev> 152426) after 4 weeks of growth at 25 °C <bold>a–c</bold> general view, upper side and reverse side of colony on MEA <bold>d–f</bold> general view, upper side and reverse side of colony on PDA <bold>g</bold> general view of 15-week-old colony on MEA (to show difference in morphology) <bold>h</bold> general view of 15-week-old colony on PDA (to show difference in morphology).</p></caption><graphic xmlns:xlink="http://www.w3.org/1999/xlink" xlink:href="mycokeys-111-211-g002.jpg" position="float" orientation="portrait" xlink:type="simple" id="oo_1208437.jpg"><uri content-type="original_file" xlink:type="simple">https://binary.pensoft.net/fig/1208437</uri></graphic></fig><p>Based on a megablast search of NCBI’s GenBank nucleotide database, the closest hits of the named species using the ITS sequence are <italic><tp:taxon-name><tp:taxon-name-part taxon-name-part-type="genus" reg="Pseudoarthrographis">Pseudoarthrographis</tp:taxon-name-part><tp:taxon-name-part taxon-name-part-type="species" reg="phlogis">phlogis</tp:taxon-name-part></tp:taxon-name></italic> (strain CPC 32759, GenBank <ext-link xmlns:xlink="http://www.w3.org/1999/xlink" ext-link-type="gen" xlink:href="MH327796" xlink:type="simple">MH327796</ext-link>; identities = 370/414 (89%), 11 gaps (2%)), <italic><tp:taxon-name><tp:taxon-name-part taxon-name-part-type="genus" reg="Oncopodiella">Oncopodiella</tp:taxon-name-part><tp:taxon-name-part taxon-name-part-type="species" reg="trigonella">trigonella</tp:taxon-name-part></tp:taxon-name></italic> (strain FMR 10788, GenBank <ext-link xmlns:xlink="http://www.w3.org/1999/xlink" ext-link-type="gen" xlink:href="KY853455" xlink:type="simple">KY853455</ext-link>; identities = 356/408 (87%), 11 gaps (2%)), and <italic><tp:taxon-name><tp:taxon-name-part taxon-name-part-type="genus" reg="Xylographa">Xylographa</tp:taxon-name-part><tp:taxon-name-part taxon-name-part-type="species" reg="parallela">parallela</tp:taxon-name-part></tp:taxon-name></italic> (voucher Z. Palice 22099 (PRM), GenBank <ext-link xmlns:xlink="http://www.w3.org/1999/xlink" ext-link-type="gen" xlink:href="MK778618" xlink:type="simple">MK778618</ext-link>; identities = 344/396 (87%), seven gaps (1%)). The closest hits of the named species using the LSU sequence are <italic><tp:taxon-name><tp:taxon-name-part taxon-name-part-type="genus" reg="Beaucarneamyces">Beaucarneamyces</tp:taxon-name-part><tp:taxon-name-part taxon-name-part-type="species" reg="stellenboschensis">stellenboschensis</tp:taxon-name-part></tp:taxon-name></italic> (strain CPC 45687, GenBank <ext-link xmlns:xlink="http://www.w3.org/1999/xlink" ext-link-type="gen" xlink:href="PP791445" xlink:type="simple">PP791445</ext-link>; identities = 826/873 (95%), four gaps (0%)), <italic><tp:taxon-name><tp:taxon-name-part taxon-name-part-type="genus" reg="Pseudoarthrographis">Pseudoarthrographis</tp:taxon-name-part><tp:taxon-name-part taxon-name-part-type="species" reg="phlogis">phlogis</tp:taxon-name-part></tp:taxon-name></italic> (strain CPC 32759, GenBank <ext-link xmlns:xlink="http://www.w3.org/1999/xlink" ext-link-type="gen" xlink:href="NG_064540" xlink:type="simple">NG_064540</ext-link>; identities = 835/883 (95%), no gaps), and <italic><tp:taxon-name><tp:taxon-name-part taxon-name-part-type="genus" reg="Umbilicaria">Umbilicaria</tp:taxon-name-part><tp:taxon-name-part taxon-name-part-type="species" reg="hypococcinea">hypococcinea</tp:taxon-name-part></tp:taxon-name></italic> (strain A12, GenBank <ext-link xmlns:xlink="http://www.w3.org/1999/xlink" ext-link-type="gen" xlink:href="JQ739991" xlink:type="simple">JQ739991</ext-link>; identities = 876/927 (94%), eight gaps (1%)). The closest hits using the <abbrev xmlns:xlink="http://www.w3.org/1999/xlink" xlink:title="small subunit rDNA" id="ABBRID0EYXAE" xlink:type="simple">SSU</abbrev> sequence are <italic><tp:taxon-name><tp:taxon-name-part taxon-name-part-type="genus" reg="Cophinforma">Cophinforma</tp:taxon-name-part><tp:taxon-name-part taxon-name-part-type="species" reg="atrovirens">atrovirens</tp:taxon-name-part></tp:taxon-name></italic> (strain CSM_72, GenBank <ext-link xmlns:xlink="http://www.w3.org/1999/xlink" ext-link-type="gen" xlink:href="MF436134" xlink:type="simple">MF436134</ext-link>; identities = 857/870 (99%), no gaps), <italic><tp:taxon-name><tp:taxon-name-part taxon-name-part-type="genus" reg="Gloeopycnis">Gloeopycnis</tp:taxon-name-part><tp:taxon-name-part taxon-name-part-type="species" reg="protuberans">protuberans</tp:taxon-name-part></tp:taxon-name></italic> (specimen DAOM 745762, GenBank <ext-link xmlns:xlink="http://www.w3.org/1999/xlink" ext-link-type="gen" xlink:href="NG_067652" xlink:type="simple">NG_067652</ext-link>; identities = 857/870 (99%), no gaps), and <italic><tp:taxon-name><tp:taxon-name-part taxon-name-part-type="genus" reg="Botryosphaeria">Botryosphaeria</tp:taxon-name-part><tp:taxon-name-part taxon-name-part-type="species" reg="mamane">mamane</tp:taxon-name-part></tp:taxon-name></italic> (strain <abbrev xmlns:xlink="http://www.w3.org/1999/xlink" xlink:title="Westerdijk Fungal Biodiversity Institute" id="ABBRID0EHZAE" xlink:type="simple">CBS</abbrev> 117444, GenBank <ext-link xmlns:xlink="http://www.w3.org/1999/xlink" ext-link-type="gen" xlink:href="KF531821" xlink:type="simple">KF531821</ext-link>; identities = 857/870 (99%), no gaps). The closest hits using the <italic>rpb2</italic> sequence are <italic><tp:taxon-name><tp:taxon-name-part taxon-name-part-type="genus" reg="Shiraia">Shiraia</tp:taxon-name-part><tp:taxon-name-part taxon-name-part-type="species" reg="bambusicola">bambusicola</tp:taxon-name-part></tp:taxon-name></italic> (voucher SICAUCC 23-0005, GenBank <ext-link xmlns:xlink="http://www.w3.org/1999/xlink" ext-link-type="gen" xlink:href="OR424351" xlink:type="simple">OR424351</ext-link>; identities = 237/283 (84%), six gaps (2%)), <italic><tp:taxon-name><tp:taxon-name-part taxon-name-part-type="genus" reg="Lindra">Lindra</tp:taxon-name-part><tp:taxon-name-part taxon-name-part-type="species" reg="obtusa">obtusa</tp:taxon-name-part></tp:taxon-name></italic> (strain AFTOL-ID 5012, GenBank <ext-link xmlns:xlink="http://www.w3.org/1999/xlink" ext-link-type="gen" xlink:href="FJ238382" xlink:type="simple">FJ238382</ext-link>; identities = 207/252 (82%), three gaps (1%)), and <italic><tp:taxon-name><tp:taxon-name-part taxon-name-part-type="genus" reg="Natonodosa">Natonodosa</tp:taxon-name-part><tp:taxon-name-part taxon-name-part-type="species" reg="speciosa">speciosa</tp:taxon-name-part></tp:taxon-name></italic> (strain CLM-RV86, GenBank <ext-link xmlns:xlink="http://www.w3.org/1999/xlink" ext-link-type="gen" xlink:href="MH745150" xlink:type="simple">MH745150</ext-link>; identities = 217/266 (82%), six gaps (2%)). In the case of <abbrev xmlns:xlink="http://www.w3.org/1999/xlink" xlink:title="small subunit rDNA" id="ABBRID0EC2AE" xlink:type="simple">SSU</abbrev> and <italic>rpb2</italic>, the sequences of these two regions are not available for representatives of the most closely related genera, namely <italic><tp:taxon-name><tp:taxon-name-part taxon-name-part-type="genus" reg="Beaucarneamyces">Beaucarneamyces</tp:taxon-name-part></tp:taxon-name></italic> and <italic><tp:taxon-name><tp:taxon-name-part taxon-name-part-type="genus" reg="Pseudoarthrographis">Pseudoarthrographis</tp:taxon-name-part></tp:taxon-name></italic>.</p><fig id="F3" position="float" orientation="portrait"><object-id xmlns:xlink="http://www.w3.org/1999/xlink" content-type="doi" xlink:type="simple">10.3897/mycokeys.111.139620.figure3</object-id><object-id xmlns:xlink="http://www.w3.org/1999/xlink" content-type="arpha" xlink:type="simple">93F08814-2AB7-5664-81EE-F5A3E91F94EC</object-id><label>Figure 3.</label><caption><p>Morphology of <italic><tp:taxon-name><tp:taxon-name-part taxon-name-part-type="genus" reg="Szaferohypha">Szaferohypha</tp:taxon-name-part><tp:taxon-name-part taxon-name-part-type="species" reg="enigmatica">enigmatica</tp:taxon-name-part></tp:taxon-name></italic> (strain G191 = <abbrev xmlns:xlink="http://www.w3.org/1999/xlink" xlink:title="Westerdijk Fungal Biodiversity Institute" id="ABBRID0EJ3AE" xlink:type="simple">CBS</abbrev> 152426, all on MEA) <bold>a, b</bold> subhyaline or brown, smooth or verrucose hyphae <bold>c–e</bold> subhyaline or brown intercalary conidia (figure <bold>e</bold> depicts the verrucose surface of the conidium) <bold>f</bold> hyphae and terminal conidia <bold>g–m</bold> hyaline or brown, lateral or terminal conidia emerging on conidiogenous cells (figure <bold>i</bold> depicts the verrucose surface of the conidium). Scale bars: 10 µm.</p></caption><graphic xmlns:xlink="http://www.w3.org/1999/xlink" xlink:href="mycokeys-111-211-g003.jpg" position="float" orientation="portrait" xlink:type="simple" id="oo_1208438.jpg"><uri content-type="original_file" xlink:type="simple">https://binary.pensoft.net/fig/1208438</uri></graphic></fig><fig id="F4" position="float" orientation="portrait"><object-id xmlns:xlink="http://www.w3.org/1999/xlink" content-type="doi" xlink:type="simple">10.3897/mycokeys.111.139620.figure4</object-id><object-id xmlns:xlink="http://www.w3.org/1999/xlink" content-type="arpha" xlink:type="simple">0E2586B0-D6FB-5199-8E8E-3C3B9A973699</object-id><label>Figure 4.</label><caption><p>Morphology of <italic><tp:taxon-name><tp:taxon-name-part taxon-name-part-type="genus" reg="Szaferohypha">Szaferohypha</tp:taxon-name-part><tp:taxon-name-part taxon-name-part-type="species" reg="enigmatica">enigmatica</tp:taxon-name-part></tp:taxon-name></italic> (strain G191 = <abbrev xmlns:xlink="http://www.w3.org/1999/xlink" xlink:title="Westerdijk Fungal Biodiversity Institute" id="ABBRID0ER4AE" xlink:type="simple">CBS</abbrev> 152426, all on MEA) <bold>a, b</bold> terminal conidia emerging on conidiogenous cells <bold>c</bold> detached conidium. Scale bars: 10 µm.</p></caption><graphic xmlns:xlink="http://www.w3.org/1999/xlink" xlink:href="mycokeys-111-211-g004.jpg" position="float" orientation="portrait" xlink:type="simple" id="oo_1208439.jpg"><uri content-type="original_file" xlink:type="simple">https://binary.pensoft.net/fig/1208439</uri></graphic></fig></tp:treatment-sec></tp:taxon-treatment>
